# Supplementary material for: Potential of Thuja occidentalis L. Essential Oil and Water Extracts against Field Crop Pests
Source: Molecules. 2024 Mar 24;29(7):1457. doi: 10.3390/molecules29071457 (PMC11013141; doi:10.3390/molecules29071457)
Supplement: Supplementary file 1 [file molecules-29-01457-s001.zip]

Archive with 1 entries (1 files):
- molecules-2892660-supplementary.pdf
